# Supplementary material for: Explorative Analysis of Antioxidant, Anti-Inflammatory, and Intestinal Barrier Protective Effects of In Vitro Digested Chickpea- and Dark Chocolate-Based Snack: Insights from Caco-2 and THP-1 Cell Models
Source: Antioxidants (Basel). 2025 Jul 4;14(7):823. doi: 10.3390/antiox14070823 (PMC12291799; doi:10.3390/antiox14070823)
Supplement: Supplementary file 1 [file antioxidants-14-00823-s001.zip]

Archive with 1 entries (1 files):
- antioxidants-3702649-supplementary.pdf
